# Supplementary material for: Survival of Group A Streptococcus (GAS) is Enhanced Under Desiccated Culture Conditions
Source: Curr Microbiol. 2020 Apr 2;77(8):1518–24. doi: 10.1007/s00284-020-01967-8 (PMC8238923; doi:10.1007/s00284-020-01967-8)
Supplement: Supplementary file 1 — Supplementary file1 (XLSX 41 kb) [file 284_2020_1967_MOESM1_ESM.xlsx]

## Sheet: Manuscript
Article:		Survival of Group A Streptococcus (GAS) is enhanced under desiccated culture conditions
Journal:		Current Microbiology
Author names:		Leonhard Menschner
		Uta Falke
		Peter Konrad
		Dr. Nicole Toepfner
		Prof. Dr. Reinhard Berner
Correspondence:		Leonhard Menschner
		Leonhard.Menschner@uniklinikum-dresden.de
		Department of Pediatrics, University Hospital Carl Gustav Carus, Technische Universität Dresden, Fetscherstrasse 74, 01307 Dresden, Germany
		Tel: 49351-4586898

## Sheet: Raw data
							Liquid culture conditions											Desiccated culture conditions
		pH				H2O2	(0 = negative, 1 = positive)			CFU/ml					H2O2	(0 = negative, 1 = positive)			CFU/ml
Isolate No.	emm-type	day 0	day 1	day 7	day 42	day 0	day 1	day 7	day 42	day 0	day 1	day 7	day 42		day 0	day 1	day 7	day 42	day 0	day 1	day 7	day 42
296	emm1	5.44	5.47	5.47	5.52	0	0	0	0	96000000	15000000	6400000	20		0	0	0	0	96000000	8100000	500000	0
			5.47	5.47	5.5		0	0	0		16000000	5800000	20			0	0	0		9600000	525000	0
			5.47	5.47	5.5		0	0	0		17000000	6800000	20			0	0	0		4700000	514000	0
510	emm1	5.41	5.43	5.43	5.44	0	0	0	0	38000000	4700000	1200000	0		0	0	0	0	38000000	3000000	109000	0
			5.43	5.43	5.44		0	0	0		4600000	1200000	0			0	0	0		4800000	143000	0
			5.43	5.43	5.44		0	0	0		3990000	1300000	0			0	0	0		5700000	200000	0
664	emm1	5.44	5.46	5.47	5.61	0	0	0	0	1180000000	704000000	44000000	0		0	0	0	0	1180000000	239000000	172000000	19000000
			5.45	5.46	5.62		0	0	0		648000000	41000000	0			0	0	0		193000000	190000000	43000000
			5.45	5.53	5.61		0	0	0		800000000	35000000	0			0	0	0		167000000	193000000	22000000
783	emm1	5.85	5.86	5.85	5.81	0	0	0	0	320000000	185000000	8300000	0		0	0	0	0	320000000	24000000	27800000	7070
			5.92	5.85	5.8		0	0	0		196000000	8500000	0			0	0	0		15000000	25000000	8500
			5.92	5.85	5.8		0	0	0		193000000	5100000	0			0	0	0		25000000	27800000	8180
798	emm1	6.06	6.06	6.03	5.98	0	0	0	0	44600000	20000000	3180000	80		0	0	0	0	44600000	4100000	291000	0
			6.1	6.04	5.98		0	0	0		20300000	3400000	230			0	0	0		3500000	270000	0
			6.09	6.03	5.98		0	0	0		21100000	3740000	66000			0	0	0		3400000	271000	0
807	emm1	5.89	5.89	5.87	5.82	0	0	0	0	290000000	147000000	7000000	0		0	0	0	0	290000000	36000000	43000000	6620
			5.9	5.87	5.82		0	0	0		248000000	6200000	0			0	0	0		45000000	30700000	5110
			5.92	5.88	5.82		0	0	0		191000000	4200000	0			0	0	0		43000000	45800000	3750
806	emm1	5.57	5.58	5.59	5.61	0	0	0	0	950000000	992000000	93000000	4560		0	0	0	0	950000000	205000000	344000000	5900000
			5.57	5.59	5.62		0	0	0		632000000	59000000	4520			0	0	0		207000000	192000000	10700000
			5.57	5.59	5.61		0	0	0		764000000	76000000	6080			0	0	0		188000000	161000000	10200000
800	emm1	5.51	5.52	5.54	5.55	0	0	0	0	1270000000	1276000000	90000000	1880		0	0	0	0	1270000000	351000000	572000000	28400000
			5.51	5.53	5.55		0	0	0		696000000	108000000	2680			0	0	0		344000000	136000000	23900000
			5.51	5.53	5.55		0	0	0		1328000000	95000000	2880			0	0	0		336000000	125000000	34200000
412	emm2	5.91	5.93	5.85	5.88	0	0	0	0	820000000	231000000	24000000	28000		0	0	0	0	820000000	85000000	64000000	0
			5.95	5.88	5.88		0	0	0		223000000	35000000	49000			0	0	0		88000000	72000000	0
			5.95	5.88	5.87		0	0	0		219000000	18000000	25000			0	0	0		87000000	41000000	0
418	emm2	5.89	5.95	5.85	5.85	0	0	0	0	430000000	250000000	24000000	5320		0	0	0	0	430000000	64000000	38000000	0
			5.94	5.85	5.86		0	0	0		261000000	18000000	14280			0	0	0		47000000	49000000	0
			5.94	5.85	5.86		0	0	0		238000000	33000000	16000			0	0	0		51000000	26000000	0
867	emm2	5.6	5.62	5.63	5.6	0	0	0	0	960000000	580000000	198000000	28000		0	0	0	0	960000000	199000000	312000000	4900000
			5.64	5.65	5.61		0	0	0		892000000	135000000	21000			0	0	0		275000000	364000000	8200000
			5.64	5.65	6.05		0	0	0		992000000	105000000	25000			0	0	0		240000000	412000000	5600000
785	emm2	5.63	5.64	5.64	5.64	0	0	0	0	880000000	800000000	146000000	3840		0	0	0	0	880000000	285000000	151000000	3300000
			5.65	5.64	5.62		0	0	0		900000000	111000000	3480			0	0	0		196000000	294000000	2900000
			5.65	5.64	5.62		0	0	0		876000000	114000000	2520			0	0	0		227000000	141000000	5200000
670	emm2	5.63	5.64	5.63	5.63	0	0	0	0	1090000000	1056000000	88000000	110		0	0	0	0	1090000000	370000000	328000000	1600000
			5.64	5.63	5.63		0	0	0		884000000	103000000	180			0	0	0		294000000	380000000	2000000
			5.64	5.63	5.63		0	0	0		1032000000	90000000	120			0	0	0		314000000	348000000	2100000
616	emm2	5.62	5.63	5.64	5.64	0	0	0	0	1150000000	740000000	70000000	10320		0	0	0	0	1150000000	349000000	452000000	1032000
			5.63	5.65	5.65		0	0	0		924000000	69000000	8320			0	0	0		288000000	234000000	944000
			5.63	5.65	5.65		0	0	0		976000000	129000000	36000			0	0	0		332000000	167000000	1144000
851	emm2	5.42	5.43	5.46	5.47	0	0	0	0	670000000	612000000	23000000	210		0	0	0	0	670000000	133000000	95000000	4100000
			5.42	5.44	5.46		0	0	0		636000000	25000000	60			0	0	0		150000000	236000000	3100000
			5.41	5.44	5.45		0	0	0		684000000	23000000	0			0	0	0		125000000	117000000	3400000
424	emm2	5.61	5.6	5.62	5.64	0	0	0	0	960000000	620000000	38000000	16000		0	0	0	0	960000000	148000000	110000000	1500000
			5.63	5.65	5.67		0	0	0		716000000	96000000	20000			0	0	0		141000000	192000000	1600000
			5.64	5.66	5.66		0	0	0		800000000	136000000	44000			0	0	0		96000000	81000000	3500000
693	emm3	5.83	5.76	5.62	5.74	0	0	0	0	280000000	271000000	76000000	30		0	0	0	0	280000000	120000000	79000000	9280000
			5.75	5.62	5.74		0	0	0		254000000	59000000	10			0	0	0		199000000	48000000	7600000
			5.76	5.62	5.74		0	0	0		236000000	88000000	50			0	0	0		116000000	52000000	10680000
736	emm3	6.24	6.13	5.5	5.47	0	0	0	0	300000000	246000000	118000000	0		0	0	0	0	300000000	184000000	140000000	38000000
			6.13	5.44	5.46		0	0	0		282000000	164000000	0			0	0	0		295000000	243000000	49000000
			6.14	5.47	5.46		0	0	0		246000000	128000000	240			0	0	0		148000000	240000000	77000000
835	emm3	5.5	5.5	5.51	5.65	0	0	0	0	1600000000	596000000	52000000	1010		0	0	0	0	1600000000	81000000	28000000	16760000
			5.51	5.52	5.66		0	0	0		740000000	96000000	2300			0	0	0		127000000	101000000	16800000
			5.51	5.51	5.66		0	0	0		780000000	82000000	4270			0	0	0		41000000	70000000	12520000
271	emm3	6.24	6.14	5.53	5.54	0	0	0	0	290000000	207000000	56000000	30		0	0	0	0	290000000	211000000	134000000	15720000
			6.15	5.56	5.54		0	0	0		287000000	96000000	2680			0	0	0		168000000	145000000	14400000
			6.14	5.56	5.52		0	0	0		260000000	57000000	950			0	0	0		150000000	102000000	14200000
413	emm3	6.25	6.14	5.53	5.53	0	0	0	0	230000000	223000000	42000000	820		0	0	0	0	230000000	116000000	40000000	14200000
			6.15	5.56	5.53		0	0	0		199000000	38000000	380			0	0	0		182000000	85000000	14000000
			6.13	5.53	5.53		0	0	0		147000000	47000000	120			0	0	0		90000000	59000000	11080000
768	emm3	5.61	5.63	5.63	5.77	0	0	0	0	220000000	83000000	5850000	0		0	0	0	0	220000000	56000000	21000000	3920000
			5.62	5.63	5.78		0	0	0		103000000	6310000	10			0	0	0		82000000	18000000	3540000
			5.63	5.63	5.78		0	0	0		76000000	4410000	0			0	0	0		82000000	27000000	3670000
720	emm3	6.35	6.22	5.61	5.63	0	0	0	0	310000000	282000000	23000000	3280		0	0	0	0	310000000	135000000	93000000	160000
			6.34	5.63	5.64		0	0	0		300000000	40000000	4280			0	0	0		66000000	30000000	300000
			6.35	5.63	5.64		0	0	0		310000000	23000000	2080			0	0	0		122000000	50000000	288000
489	emm3	5.4	5.39	5.4	5.44	0	0	0	0	540000000	428000000	1250000	0		0	0	0	0	540000000	25000000	23800000	2500
			5.4	5.4	5.43		0	0	0		692000000	1400000	0			0	0	0		25000000	48400000	1700
			5.39	5.4	5.43		0	0	0		360000000	1880000	0			0	0	0		30000000	12400000	1000
242	emm4	5.65	5.66	5.68	5.78	0	0	0	0	290000000	298000000	140000	0		0	0	0	0	290000000	1000	0	0
			5.65	5.66	5.8		0	0	0		215000000	280000	0			0	0	0		220	0	0
			5.65	5.66	5.8		0	0	0		241000000	190000	0			0	0	0		1580	0	0
845	emm4	5.63	5.65	5.62	5.74	0	0	0	0	40400000	15520	250	0		0	0	0	0	40400000	0	0	0
			5.64	5.62	5.73		0	0	0		14160	250	0			0	0	0		0	0	0
			5.63	5.62	5.74		0	0	0		11200	0	0			0	0	0		0	0	0
864	emm4	5.47	5.5	5.52	5.51	0	0	0	0	460000000	464000000	13520000	81000		0	0	0	0	460000000	58000000	49200000	990000
			5.49	5.51	5.52		0	0	0		416000000	12400000	59000			0	0	0		80000000	36800000	710000
			5.49	5.51	5.52		0	0	0		468000000	15040000	60000			0	0	0		57000000	43200000	930000
842	emm4	5.49	5.49	5.51	5.53	0	0	0	0	530000000	368000000	21000000	37000		0	0	0	0	530000000	63000000	25600000	2180000
			5.5	5.51	5.53		0	0	0		492000000	29000000	58000			0	0	0		58000000	38000000	2260000
			5.5	5.51	5.53		0	0	0		736000000	38000000	59000			0	0	0		47000000	44800000	1840000
805	emm4	5.51	5.51	5.49	5.52	0	0	0	0	130000000	33000000	670000	250		0	0	0	0	130000000	3760000	2420000	10480
			5.51	5.51	5.52		0	0	0		23680000	1270000	120			0	0	0		3530000	2440000	9360
			5.51	5.51	5.52		0	0	0		12320000	1680000	270			0	0	0		3360000	1550000	9520
766	emm4	5.5	5.5	5.51	5.54	0	0	0	0	370000000	420000000	26000000	125000		0	0	0	0	370000000	56000000	41200000	2340000
			5.51	5.51	5.54		0	0	0		396000000	22000000	109000			0	0	0		47000000	49600000	1980000
			5.5	5.51	5.54		0	0	0		223000000	21000000	182000			0	0	0		67000000	28400000	2320000
740	emm4	5.49	5.49	5.5	5.51	0	0	0	0	400000000	370000000	1650000	10		0	0	0	0	400000000	3720000	3200000	40000
			5.49	5.49	5.5		0	0	0		402000000	2190000	20			0	0	0		3680000	2720000	30000
			5.49	5.49	5.5		0	0	0		328000000	1590000	30			0	0	0		4400000	2400000	46000
634	emm4	5.52	5.53	5.53	5.54	0	0	0	0	310000000	254000000	930000	320		0	0	0	0	310000000	5000000	2360000	22000
			5.53	5.54	5.55		0	0	0		276000000	770000	740			0	0	0		4680000	3800000	15000
			5.53	5.53	5.55		0	0	0		304000000	730000	430			0	0	0		4280000	3120000	24000
700	emm12	5.65	5.68	5.68	5.77	0	0	0	0	760000000	229000000	25000000	10		0	0	0	0	760000000	31000000	44000000	920000
			5.65	5.67	5.75		0	0	0		237000000	21000000	0			0	0	0		42000000	28000000	2736000
			5.65	5.67	5.76		0	0	0		234000000	25000000	0			0	0	0		44000000	30000000	1568000
759	emm12	5.67	5.68	5.69	5.8	0	0	0	0	500000000	150000000	34000000	50		0	0	0	0	500000000	29000000	20000000	1044000
			5.68	5.69	5.81		0	0	0		264000000	31000000	410			0	0	0		31000000	28000000	640000
			5.68	5.7	5.81		0	0	0		198000000	45000000	3900			0	0	0		28000000	26000000	792000
573	emm12	5.91	5.94	5.85	5.85	0	0	0	0	650000000	150000000	33000000	22000		0	0	0	0	650000000	46000000	20000000	1720
			5.94	5.85	5.86		0	0	0		141000000	39000000	81000			0	0	0		38000000	25800000	1840
			5.94	5.86	5.85		0	0	0		151000000	52000000	95000			0	0	0		37000000	23000000	2740
575	emm12	5.9	5.93	5.84	5.85	0	0	0	0	450000000	72000000	40000000	12160		0	0	0	0	450000000	34000000	18160000	1670
			5.93	5.84	5.84		0	0	0		94000000	53000000	14720			0	0	0		39000000	15720000	2080
			5.93	5.84	5.84		0	0	0		98000000	12000000	8480			0	0	0		22000000	16800000	1840
834	emm12	5.7	5.69	5.69	5.69	0	0	0	0	1540000000	1056000000	59000000	34000		0	0	0	0	1540000000	260000000	71000000	5400000
			5.68	5.7	5.71		0	0	0		836000000	93000000	135000			0	0	0		392000000	66000000	8800000
			5.66	5.7	5.72		0	0	0		452000000	79000000	39000			0	0	0		384000000	56000000	9100000
793	emm12	5.61	5.59	5.6	5.6	0	0	0	0	1120000000	832000000	4000000	10800		0	0	0	0	1120000000	207000000	1000000	2000000
			5.59	5.59	5.6		0	0	0		1128000000	14000000	8040			0	0	0		324000000	22000000	1000000
			5.59	5.59	5.59		0	0	0		1304000000	32000000	8120			0	0	0		209000000	1000000	4100000
707	emm12	5.62	5.63	5.64	5.66	0	0	0	0	1070000000	648000000	59000000	30000		0	0	0	0	1070000000	206000000	1144000000	9600000
			5.63	5.65	5.68		0	0	0		724000000	41000000	74000			0	0	0		186000000	47000000	8400000
			5.62	5.65	5.68		0	0	0		808000000	43000000	36000			0	0	0		241000000	62000000	10200000
694	emm12	5.59	5.58	5.58	5.61	0	0	0	0	700000000	388000000	5360000	3910		0	0	0	0	700000000	21000000	1768000	228000
			5.58	5.59	5.6		0	0	0		380000000	3640000	3380			0	0	0		41000000	712000	327000
			5.57	5.59	5.6		0	0	0		520000000	4680000	2410			0	0	0		23000000	728000	217000
537	emm28	5.74	5.69	5.71	5.83	0	0	0	0	198400000	45000000	3130000	60		0	0	0	0	198400000	12600000	890000	636000
			5.69	5.71	5.84		0	0	0		20000000	2970000	60			0	0	0		12960000	950000	1728000
			5.69	5.72	5.85		0	0	0		29000000	3350000	6000			0	0	0		12160000	1020000	580000
565	emm28	5.64	5.63	5.64	5.75	0	0	0	0	490000000	129000000	13680000	19240		0	0	0	0	490000000	75000000	75000000	350000
			5.62	5.64	5.76		0	0	0		140000000	15280000	12000			0	0	0		66000000	59000000	530000
			5.62	5.64	5.76		0	0	0		142000000	11200000	3720			0	0	0		96000000	70000000	920000
341	emm28	5.81	5.84	5.89	5.85	0	0	0	0	172000000	231000000	40000000	12000		0	0	0	0	172000000	128000000	84400000	38000000
			5.87	5.89	5.84		0	0	0		223000000	43000000	330			0	0	0		121000000	83200000	38000000
			5.86	5.9	5.85		0	0	0		219000000	53000000	450			0	0	0		104000000	83000000	45000000
344	emm28	5.79	5.84	5.9	5.86	0	0	0	0	480000000	250000000	49000000	9440		0	0	0	0	480000000	97000000	54800000	450000
			5.85	5.9	5.86		0	0	0		261000000	29000000	5540			0	0	0		92000000	66800000	430000
			5.85	5.9	5.85		0	0	0		238000000	39000000	2270			0	0	0		86000000	71800000	280000
863	emm28	5.54	5.54	5.55	5.55	0	0	0	0	1590000000	924000000	18000000	10500		0	0	0	0	1590000000	520000000	40000000	5510000
			5.54	5.55	5.56		0	0	0		1056000000	25000000	10300			0	0	0		640000000	83000000	6090000
			5.54	5.55	5.56		0	0	0		920000000	41000000	14300			0	0	0		452000000	39000000	4900000
861	emm28	5.53	5.53	5.53	5.54	0	0	0	0	980000000	1116000000	6320000	450		0	0	0	0	980000000	100000000	7440000	1220000
			5.53	5.54	5.54		0	0	0		1012000000	7240000	1090			0	0	0		122000000	10240000	1880000
			5.53	5.54	5.54		0	0	0		1112000000	6360000	730			0	0	0		92000000	8400000	1760000
830	emm28	5.54	5.54	5.54	5.53	0	0	0	0	1200000000	107000000	5200000	16900		0	0	0	0	1200000000	73000000	6680000	1130000
			5.54	5.55	5.54		0	0	0		119000000	5400000	13300			0	0	0		85000000	4960000	1440000
			5.54	5.54	5.54		0	0	0		95000000	5800000	12500			0	0	0		99000000	4360000	1110000
801	emm28	5.55	5.55	5.56	5.56	0	0	0	0	1660000000	55000000	18000000	3100		0	0	0	0	1660000000	261000000	34000000	6880000
			5.55	5.55	5.56		0	0	0		73000000	16640000	2800			0	0	0		354000000	23000000	5960000
			5.55	5.55	5.56		0	0	0		68000000	18160000	57600			0	0	0		284000000	28000000	3840000
190	emm75	5.45	0	0	0	1	0	0	0	0	0	0	0		1	0	0	0	0	0	0	0
			0	0	0		0	0	0							0	0	0
			0	0	0		0	0	0							0	0	0
264	emm75	5.74	0	0	0	1	0	0	0	0	0	0	0		1	0	0	0	0	0	0	0
			0	0	0		0	0	0							0	0	0
			0	0	0		0	0	0							0	0	0
480	emm75	5.44	0	0	0	1	0	0	0	0	0	0	0		1	0	0	0	0	0	0	0
			0	0	0		0	0	0							0	0	0
			0	0	0		0	0	0							0	0	0
726	emm75	5.44	0	0	0	1	0	0	0	0	0	0	0		1	0	0	0	0	0	0	0
			0	0	0		0	0	0							0	0	0
			0	0	0		0	0	0							0	0	0
567	emm75	6.22	6.21	6.15	6.06	1	1	1	1	7600000	571000	0	0		1	0	0	0	7600000	312000	12880	0
			6.21	6.16	6.06		1	1	1		500000	0	0			0	0	0		340000	11080	0
			6.19	6.15	6.06		1	1	1		676000	0	0			0	0	0		388000	11200	0
779	emm75	5.49	5.48	5.49	5.48	1	1	0	0	1870000000	330000	0	0		1	0	0	0	1870000000	28000000	20	0
			5.47	5.49	5.48		1	0	0		310000	0	0			0	0	0		10000000	40	0
			5.47	5.48	5.48		1	0	0		390000	0	0			0	0	0		49000000	10	0
350	emm75	5.47	5.47	5.48	5.49	1	1	0	0	1690000000	860000	0	0		1	0	0	0	1690000000	36000000	2120	0
			5.47	5.49	5.49		1	0	0		1320000	0	0			0	0	0		20000000	12880	0
			5.47	5.48	5.48		1	0	0		1170000	0	0			0	0	0		41000000	19680	330
796	emm75	5.46	5.46	5.48	5.47	1	1	0	0	1710000000	55000000	50000	0		1	1	0	0	1710000000	120000000	980000	0
			5.46	5.47	5.47		1	0	0		64000000	80000	0			1	0	0		90000000	180000	0
			5.46	5.47	5.47		1	0	0		36000000	50000	0			1	0	0		94000000	90000	70
775	emm89	5.69	5.69	5.7	5.83	0	0	0	0	151200000	61000000	1500000	10		0	0	0	0	151200000	2710000	1032000	119000
			5.68	5.69	5.83		0	0	0		63000000	1260000	0			0	0	0		2520000	1392000	134000
			5.69	5.69	5.82		0	0	0		82000000	1260000	210			0	0	0		2720000	1088000	152000
870	emm89	5.63	5.66	5.66	5.81	0	0	0	0	590000000	273000000	2720000	0		0	0	0	0	590000000	7560000	2000000	850000
			5.66	5.66	5.8		0	0	0		347000000	3360000	0			0	0	0		9160000	4500000	1064000
			5.67	5.66	5.8		0	0	0		190000000	3240000	0			0	0	0		10440000	4800000	1146000
717	emm89	5.93	5.98	5.93	5.85	0	0	0	0	320000000	150000000	5840000	0		0	0	0	0	320000000	8520000	3390000	10400
			5.98	5.94	5.85		0	0	0		141000000	7100000	0			0	0	0		6320000	3140000	12520
			5.98	5.93	5.86		0	0	0		151000000	7300000	0			0	0	0		7280000	3260000	10600
730	emm89	5.92	5.96	5.94	5.84	0	0	0	0	90000000	72000000	5390000	1010		0	0	0	0	90000000	6880000	4500000	5360
			5.96	5.94	5.85		0	0	0		94000000	6280000	500			0	0	0		7360000	4530000	7200
			5.97	5.94	5.85		0	0	0		98000000	8100000	0			0	0	0		5200000	3900000	4120
857	emm89	5.5	5.51	5.54	5.56	0	0	0	0	1550000000	896000000	11000000	30		0	0	0	0	1550000000	456000000	31000000	330000
			5.52	5.55	5.57		0	0	0		644000000	13000000	40			0	0	0		592000000	58000000	280000
			5.51	5.55	5.57		0	0	0		672000000	19000000	20			0	0	0		388000000	42000000	90000
818	emm89	5.49	5.48	5.51	5.51	0	0	0	0	1950000000	872000000	10320000	1700		0	0	0	0	1950000000	404000000	30000000	440000
			5.48	5.5	5.5		0	0	0		500000000	12760000	3200			0	0	0		352000000	45000000	290000
			5.48	5.5	5.5		0	0	0		504000000	11160000	2000			0	0	0		400000000	34000000	670000
803	emm89	5.5	5.5	5.52	5.52	0	0	0	0	910000000	580000000	8000000	0		0	0	0	0	910000000	223000000	47000000	5040
			5.5	5.51	5.51		0	0	0		488000000	10040000	0			0	0	0		311000000	51000000	6560
			5.5	5.51	5.51		0	0	0		648000000	8800000	10			0	0	0		358000000	69000000	14520
777	emm89	5.49	5.5	5.52	5.54	0	0	0	0	1190000000	672000000	14080000	40		0	0	0	0	1190000000	336000000	77000000	250000
			5.5	5.52	5.53		0	0	0		732000000	12560000	30			0	0	0		352000000	42000000	210000
			5.49	5.52	5.54		0	0	0		628000000	17200000	60			0	0	0		288000000	66000000	190000

## Sheet: Buffered media
Liquid cultivation without HEPES
		pH				H2O2	(0 = negative, 1 = positive)			CFU/ml				Survival rate in %
Isolate No.	emm-type	day 0	day 1	day 7	day 42	day 0	day 1	day 7	day 42	day 0	day 1	day 7	day 42	day 0	day 1	day 7	day 42
296	emm1	5.44	5.47	5.47	5.52	0	0	0	0	96000000	15000000	6400000	20	100	15.625	6.66667	2.08333e-05
			5.47	5.47	5.5		0	0	0		16000000	5800000	20		16.6667	6.04167	2.08333e-05
			5.47	5.47	5.5		0	0	0		17000000	6800000	20		17.7083	7.08333	2.08333e-05
510	emm1	5.41	5.43	5.43	5.44	0	0	0	0	38000000	4700000	1200000	0	100	12.3684	3.15789	0
			5.43	5.43	5.44		0	0	0		4600000	1200000	0		12.1053	3.15789	0
			5.43	5.43	5.44		0	0	0		3990000	1300000	0		10.5	3.42105	0
664	emm1	5.44	5.46	5.47	5.61	0	0	0	0	1180000000	704000000	44000000	0	100	59.661	3.72881	0
			5.45	5.46	5.62		0	0	0		648000000	41000000	0		54.9153	3.47458	0
			5.45	5.53	5.61		0	0	0		800000000	35000000	0		67.7966	2.9661	0
190	emm75	5.45				1				0				0
480	emm75	5.44				1				0				0
726	emm75	5.44				1				0				0
Liquid cultivation with 10mM HEPES
		pH				H2O2	(0 = negative, 1 = positive)			CFU/ml				Survival rate in %
Isolate No.	emm-type	day 0	day 1	day 7	day 42	day 0	day 1	day 7	day 42	day 0	day 1	day 7	day 42	day 0	day 1	day 7	day 42
296	emm1	5.68	5.68	5.69	5.69	0	0	0	0	184000000	7560000	4300000	30	100	4.1087	2.33696	1.63043e-05
			5.68	5.68	5.69		0	0	0		9240000	4600000	80		5.02174	2.5	4.34783e-05
			5.69	5.69	5.69		0	0	0		10400000	3800000	50		5.65217	2.06522	2.71739e-05
510	emm1	5.61	5.63	5.63	5.65	0	0	0	0	890000000	17000000	1500000	0	100	1.91011	0.168539	0
			5.63	5.63	5.64		0	0	0		30000000	2000000	0		3.37079	0.224719	0
			5.63	5.63	5.65		0	0	0		43000000	2000000	0		4.83146	0.224719	0
664	emm1	5.64	5.64	5.65	5.66	0	0	0	0	1100000000	944000000	78000000	0	100	85.8182	7.09091	0
			5.64	5.65	5.66		0	0	0		892000000	47000000	10		81.0909	4.27273	9.09091e-07
			5.64	5.64	5.66		0	0	0		752000000	55000000	0		68.3636	5	0
190	emm75	5.7				1				0				0
480	emm75	5.7				1				0				0
726	emm75	5.71				1				0				0
